# Supplementary material for: Inferotemporal cortex multiplexes behaviorally-relevant target match signals and visual representations in a manner that minimizes their interference
Source: PLoS One. 2018 Jul 19;13(7):e0200528. doi: 10.1371/journal.pone.0200528 (PMC6053150; doi:10.1371/journal.pone.0200528)
Supplement: S1 File — The data include the spike count responses recorded from each monkey, organized into two 2-dimensional matrices as the responses of Nunits (rows) to Mdatapoints (columns) where Mdatapoints = 1600. DataM1.csv includes data from monkey 1, where Nunits = 108, and DataM2.csv includes data from monkey 2, where nUnits = 96. The 1600 Mdatapoints correspond to 4 targets * 4 objects * 5 transformations * 20 repeated trials, and the 1600 columns are organized by keeping targets, then objects, then transforms, then trials adjacent (i.e. columns 1–4 correspond to targets 1–4, object 1, transform 1, trial 1; columns 5–8 correspond to targets 1–4, object 2, transform 1, trial 1, etc.). The Matlab commands to read and reformat these files into matrices organized as Nunits * 4 targets * 4 objects * 5 transformations * 20 repeated trials are (e.g. for Monkey 1): “DataM1 = csvread(‘DataM1.csv’);”, “M1 = reshape(DataM1,size(DataM1,1),4,4,5,20);”. Spikes were counted from 80 to 250 ms following stimulus onset, and were extracted from trials with correct responses. (ZIP) [file pone.0200528.s001.zip › Data/DataM1.csv]

0	0	0	0	0	0	1	0	0	2	1	0	0	0	0	1	0	0	0	0	0	0	1	0	0	0	1	0	1	0	0	0	0	0	0	0	0	1	3	0	0	0	0	0	0	0	2	2	0	0
3	0	0	0	3	0	0	1	1	0	0	0	2	0	0	0	5	0	0	2	1	0	0	0	1	0	1	0	3	0	1	0	2	0	0	1	3	0	0	1	2	0	0	3	3	0	1	4	4	0
2	1	1	1	2	1	0	0	4	2	0	0	2	2	0	2	5	2	1	1	6	4	1	2	5	1	1	1	5	3	1	1	1	2	1	3	2	1	0	0	4	0	1	5	2	1	2	4	2	2
1	1	0	0	0	1	1	0	0	2	1	0	0	1	0	0	0	1	1	0	0	0	1	0	0	1	1	0	0	1	0	0	0	1	0	0	0	1	0	0	0	0	1	1	1	1	1	0	0	1
0	1	1	1	0	0	0	1	0	1	1	1	0	1	0	1	2	0	0	0	1	1	1	2	2	1	1	0	0	1	0	1	0	1	0	0	0	1	0	0	0	0	2	1	2	1	1	1	3	1
0	1	0	0	0	0	0	0	0	0	1	0	0	0	0	0	0	0	0	0	0	0	0	0	0	0	0	0	0	0	0	0	0	0	0	0	0	0	0	0	0	0	0	0	0	1	0	0	0	0
0	0	0	0	0	0	0	0	0	0	0	0	0	0	0	0	0	0	0	0	0	0	0	0	0	0	0	0	0	0	0	0	0	0	0	0	0	0	0	0	0	0	0	0	0	0	0	0	0	0
0	4	0	0	0	3	0	0	0	5	0	0	0	2	0	0	0	3	0	0	0	2	0	0	0	3	0	0	0	4	0	0	0	5	0	0	0	1	0	0	0	3	0	0	0	3	0	0	0	4
0	5	9	6	0	2	2	3	0	1	2	3	1	1	4	6	0	3	4	1	0	4	6	5	0	1	5	4	0	1	6	6	0	2	6	1	1	3	4	1	0	0	5	5	0	4	4	0	0	3
1	3	1	0	1	1	1	3	0	2	3	3	2	2	4	1	3	1	1	1	3	2	1	4	0	0	4	1	0	2	2	3	4	0	4	4	2	1	2	1	0	3	0	2	1	2	1	3	1	3
3	2	0	2	6	0	0	1	4	1	0	3	4	1	0	2	3	0	2	2	4	0	2	3	3	0	6	1	5	0	2	5	6	3	2	6	3	1	2	1	3	1	2	3	3	1	2	3	1	0
5	0	0	1	5	0	0	4	1	2	1	5	4	0	0	0	3	0	0	1	3	0	0	2	2	1	4	1	4	1	1	6	5	1	1	9	1	1	0	2	2	1	0	1	5	1	0	6	4	0
0	1	0	0	0	0	0	1	0	1	0	1	2	0	0	1	0	0	0	1	1	0	0	0	0	0	2	1	1	0	0	1	0	0	3	0	0	2	1	0	0	2	0	0	1	0	0	1	0	0
1	0	2	1	2	1	1	2	1	1	4	3	1	1	2	1	3	1	2	1	0	2	0	0	0	0	2	0	2	1	2	0	1	1	3	0	0	1	0	0	0	1	2	2	0	0	2	4	1	0
1	1	1	1	2	2	1	1	1	1	3	2	1	0	1	2	1	0	0	1	0	0	0	0	0	0	3	0	0	2	0	0	0	1	2	0	1	0	0	0	1	1	0	2	0	0	4	2	0	1
12	0	0	0	10	4	0	0	4	0	0	0	9	0	0	0	11	0	0	0	5	0	0	0	7	0	0	0	15	2	0	0	9	0	0	0	9	0	0	0	13	1	0	0	20	1	0	0	27	0
0	1	0	0	0	0	1	0	1	1	2	0	0	0	0	0	0	0	0	1	0	0	0	0	1	0	1	0	0	0	2	0	1	0	0	0	0	2	3	0	0	0	0	0	1	0	0	0	1	1
5	2	11	3	4	0	11	0	2	1	9	3	2	0	4	3	4	1	6	0	0	5	1	1	1	0	8	4	1	2	5	5	2	2	2	3	3	8	7	5	3	2	5	0	5	2	9	6	1	8
5	3	6	2	9	8	14	10	5	7	11	1	0	0	13	2	11	4	18	3	5	9	9	1	4	4	27	3	3	6	17	10	7	4	13	9	12	17	27	16	5	5	11	3	9	6	18	21	4	20
3	2	7	1	1	10	8	9	0	6	4	2	0	0	9	1	4	0	12	2	2	1	9	3	1	5	23	1	0	1	12	2	1	3	10	6	4	8	13	6	4	2	7	1	4	2	9	14	1	9
5	10	17	5	2	5	6	6	2	0	8	7	7	3	8	7	0	4	5	1	2	2	4	2	3	0	9	0	1	0	3	4	1	4	7	4	1	5	7	2	2	0	5	0	2	0	3	6	3	6
0	1	4	0	0	1	1	0	0	0	1	0	1	0	0	0	0	1	0	0	1	1	0	0	0	0	0	0	0	0	0	0	0	0	3	0	0	0	0	0	0	0	0	0	1	0	0	0	1	0
0	1	1	0	0	0	0	0	0	0	0	0	1	0	0	0	0	0	0	0	0	0	0	0	0	0	0	0	0	0	0	0	0	0	0	0	0	0	1	0	0	0	0	0	0	0	0	0	0	0
1	2	0	1	2	5	1	1	1	1	0	0	1	2	0	1	3	1	0	1	0	2	0	0	1	1	0	1	1	1	0	0	2	1	0	0	2	1	0	1	4	2	0	0	1	1	0	1	6	1
0	0	0	0	0	0	0	0	0	0	0	0	0	0	0	0	0	1	0	0	0	0	0	0	0	0	0	0	0	0	0	0	0	0	0	0	0	1	0	0	0	0	0	0	0	0	0	1	0	0
3	1	0	0	2	1	1	0	2	3	0	1	3	2	0	0	4	2	0	0	1	3	0	0	1	0	1	1	2	2	0	0	3	1	0	0	2	1	0	0	3	2	0	1	2	2	1	3	4	2
0	4	2	3	2	2	5	6	1	1	3	3	3	2	0	3	1	1	1	0	1	3	5	3	0	2	2	3	2	2	5	2	2	2	3	3	3	2	4	1	1	1	2	4	1	4	5	3	3	1
0	1	1	0	1	3	2	0	1	1	1	1	2	1	0	0	2	0	0	1	0	1	0	0	0	0	0	0	0	0	0	0	0	1	1	0	1	0	0	0	0	2	2	0	1	1	2	1	0	0
1	2	1	2	1	0	0	0	0	1	1	0	1	1	0	0	0	0	2	0	0	1	0	0	1	0	0	2	1	0	0	1	0	1	1	1	1	1	0	0	0	3	2	0	0	1	0	1	1	0
1	0	0	1	0	0	0	1	2	0	0	0	0	1	2	3	2	3	0	0	0	1	0	0	1	0	0	0	0	3	0	1	4	2	3	3	0	1	0	1	0	0	2	2	1	1	3	2	0	2
3	1	1	0	0	0	1	0	0	0	0	1	1	1	1	0	2	0	0	0	1	2	0	0	0	1	0	0	1	1	0	1	3	0	0	1	0	0	0	0	0	2	3	0	1	1	0	0	0	0
9	1	1	3	0	3	1	0	2	2	0	4	3	3	3	7	8	3	0	3	1	3	3	3	1	4	4	5	2	3	1	4	6	6	6	10	4	8	4	4	3	1	7	5	3	3	8	3	1	1
3	1	4	3	0	1	1	1	0	0	2	1	0	1	0	1	1	5	3	10	1	0	1	2	1	0	1	1	0	2	1	2	7	6	6	3	1	1	0	0	0	3	1	3	0	1	1	0	1	0
5	2	6	6	0	1	2	2	0	0	2	1	0	1	1	1	3	10	9	9	0	1	1	1	2	1	1	1	0	1	3	1	9	8	9	12	2	1	0	2	1	4	5	3	2	1	0	0	1	0
1	2	3	2	0	1	3	1	0	1	1	2	1	2	0	1	0	1	0	0	0	0	0	0	5	0	1	1	2	0	3	1	2	2	2	0	1	1	1	0	1	0	0	0	0	0	0	1	4	3
2	1	1	0	0	0	0	1	0	0	1	0	1	0	0	0	0	0	0	0	0	1	0	0	0	0	0	0	1	0	0	1	0	0	1	2	0	0	0	0	0	0	0	0	0	0	2	0	0	0
0	0	0	0	0	0	0	0	0	0	0	0	0	0	0	0	0	0	0	0	0	0	0	0	0	0	0	0	0	0	0	0	0	0	0	0	0	0	0	0	0	0	0	0	0	0	0	0	0	0
1	4	0	1	2	4	0	0	6	4	6	9	2	4	4	8	1	1	0	0	2	1	1	2	8	5	5	0	5	0	1	2	6	2	4	4	3	5	5	1	4	1	2	1	7	5	2	3	0	2
4	2	4	0	1	1	1	1	3	0	3	2	6	3	4	3	1	0	6	0	3	3	3	1	0	0	4	3	1	0	0	2	0	1	6	1	3	3	0	1	2	0	0	3	2	6	3	1	0	2
0	1	1	0	3	1	1	2	0	0	0	0	0	0	1	0	0	1	0	0	2	4	0	1	2	0	0	3	0	2	1	2	0	1	0	1	0	5	2	1	0	6	3	1	0	1	2	0	0	0
5	1	5	3	4	6	4	6	4	2	8	9	3	1	7	6	4	0	2	3	3	3	3	5	4	0	7	4	4	1	3	2	6	0	3	1	5	4	3	1	5	1	2	4	3	1	6	8	9	4
0	0	0	0	0	0	0	0	0	0	0	0	0	0	0	0	0	0	0	0	0	0	0	0	0	0	0	0	0	0	0	0	0	0	0	0	0	0	0	0	0	0	0	0	0	0	0	0	0	0
0	4	0	0	1	1	0	1	2	1	0	0	1	0	0	0	1	0	1	0	1	0	0	0	0	0	0	2	1	0	0	0	0	1	0	0	0	0	1	1	0	0	1	0	1	0	0	0	2	0
0	0	0	0	0	1	0	2	0	0	1	2	0	0	0	0	0	0	0	0	0	1	0	0	1	0	0	0	0	0	2	0	1	0	0	0	1	0	0	1	0	1	0	0	0	1	0	1	1	2
0	0	0	0	0	0	0	0	0	0	0	0	0	0	0	0	0	0	0	0	0	0	0	0	0	0	0	0	0	0	0	0	0	0	0	0	0	0	0	0	0	0	0	0	0	0	0	0	0	0
1	1	1	1	1	2	0	1	0	0	0	0	0	1	1	0	2	0	0	1	0	0	1	0	0	0	0	0	0	0	0	0	2	1	0	0	0	0	0	0	0	0	0	1	0	0	0	1	0	0
1	0	0	0	0	0	0	0	0	0	0	0	0	1	1	0	2	3	0	0	0	0	0	0	0	0	0	1	0	0	0	0	1	0	1	1	0	0	1	0	1	8	0	0	0	1	0	1	0	0
0	0	1	0	0	0	1	1	1	0	0	0	0	0	1	0	2	0	1	0	1	0	0	0	0	0	0	0	0	0	0	0	0	1	0	0	0	0	1	0	2	0	0	0	0	0	0	1	0	0
0	0	0	0	0	0	1	0	0	0	0	0	0	0	0	0	0	0	0	0	0	1	2	2	0	0	0	0	0	0	0	1	0	3	1	0	1	0	1	0	0	1	0	1	0	0	0	0	1	0
0	0	0	0	0	0	0	0	0	0	0	0	0	0	0	0	0	0	0	0	0	0	0	0	0	0	0	0	0	0	0	0	0	0	0	0	0	0	0	0	0	0	0	0	0	0	0	0	0	0
0	1	1	0	1	1	2	0	0	0	1	1	0	2	1	0	0	2	0	0	2	0	1	1	0	2	1	0	0	1	0	1	0	0	0	1	0	2	0	2	0	0	0	1	0	0	3	1	2	0
0	0	0	0	1	1	2	1	0	1	4	0	0	0	2	0	2	0	0	0	3	2	1	1	1	2	4	1	0	1	2	1	0	1	1	3	0	2	2	1	0	6	2	3	0	0	3	1	1	5
0	0	0	0	0	0	0	0	0	0	0	0	0	0	0	0	0	0	0	0	0	0	0	0	0	0	0	0	0	0	0	0	0	0	0	0	0	0	0	0	0	0	0	0	0	0	0	0	0	0
0	0	1	0	0	0	0	0	0	0	0	0	0	0	0	0	0	0	0	0	0	0	1	0	0	0	0	0	0	0	0	0	0	0	0	0	0	0	1	0	0	0	0	0	0	0	0	0	0	0
4	4	1	1	1	1	2	2	2	2	0	3	0	3	2	0	3	3	2	5	1	1	2	1	3	1	1	2	3	3	5	0	3	1	5	0	6	0	3	0	2	4	1	1	3	1	1	1	0	0
0	0	0	0	0	0	2	1	0	1	1	1	1	1	1	3	0	1	0	1	0	2	0	0	0	1	1	0	0	0	0	0	0	2	2	0	0	2	1	0	3	2	4	0	1	3	1	5	0	1
0	0	0	0	1	2	1	1	0	0	2	0	0	0	0	0	0	1	0	0	0	1	3	0	0	0	0	0	0	0	0	0	0	0	0	0	0	0	0	1	0	0	0	0	0	0	0	0	0	0
0	1	0	2	0	4	1	5	7	3	8	0	1	0	1	1	0	4	0	0	2	1	2	0	6	8	1	12	0	0	0	1	0	0	1	0	0	0	0	1	2	10	1	1	0	0	0	0	0	1
0	1	0	0	0	2	2	0	0	0	1	0	0	0	0	1	2	2	1	1	0	0	1	1	1	1	0	0	1	2	3	0	1	2	2	1	1	2	1	1	2	2	0	1	2	2	4	1	0	2
0	2	0	0	0	0	0	3	0	0	1	1	2	0	0	0	2	0	0	1	1	0	0	0	0	0	6	0	0	0	2	0	0	0	0	2	0	1	1	0	1	0	0	0	2	0	2	1	2	0
0	1	0	1	0	0	0	0	0	0	0	0	0	0	1	0	0	0	1	0	0	0	0	0	0	0	0	0	0	1	0	0	1	0	0	0	1	0	0	1	0	0	1	0	0	0	0	0	1	0
2	2	0	0	0	2	0	1	0	3	2	2	2	0	1	3	1	1	1	1	0	1	1	2	0	0	0	0	2	2	1	1	0	2	1	1	0	1	3	2	0	1	2	2	0	3	0	2	1	1
0	0	0	0	0	4	1	1	0	0	2	0	2	1	1	1	0	0	0	0	0	0	2	2	0	3	0	0	0	0	2	1	0	0	0	0	1	3	1	0	2	0	0	0	4	3	2	3	0	3
0	2	0	0	0	0	0	1	0	1	1	1	5	7	2	6	1	3	0	0	0	1	2	0	1	3	0	0	2	4	0	0	0	1	3	0	0	3	0	0	0	0	0	1	1	1	0	0	0	0
0	0	0	0	3	0	1	5	1	0	0	1	2	0	1	0	1	0	1	0	1	5	0	1	1	0	0	0	0	2	0	1	0	1	1	1	1	0	0	0	1	0	0	1	1	0	0	1	2	2
1	0	1	0	0	0	0	0	0	0	0	0	1	2	1	0	0	1	0	0	0	0	0	0	0	0	0	0	0	0	0	0	0	1	0	0	0	0	1	0	0	1	0	0	1	0	0	0	0	0
0	0	2	3	3	1	1	0	3	0	1	3	2	1	1	4	3	2	2	1	0	4	0	0	1	2	5	0	1	2	2	3	1	0	0	2	4	1	0	1	2	1	1	0	4	1	2	0	1	1
0	0	0	1	0	2	0	1	2	0	0	2	0	0	0	2	0	0	1	0	2	3	3	0	0	0	0	1	0	0	0	1	1	0	0	0	1	0	3	4	1	1	0	2	5	0	3	2	0	0
0	0	0	0	0	0	0	0	1	0	0	0	2	1	0	0	0	0	1	1	0	0	1	0	1	0	0	0	0	0	1	0	1	1	0	1	0	0	0	0	0	0	1	0	2	0	2	0	0	0
0	0	0	0	1	0	0	0	4	1	1	0	1	1	0	0	1	0	1	0	0	0	2	0	1	0	0	0	2	0	5	0	2	1	2	0	0	0	1	1	0	3	1	0	1	0	2	0	4	0
0	1	1	1	2	1	1	0	5	0	1	0	0	2	2	0	3	0	2	2	1	1	2	0	1	1	0	0	2	3	3	1	1	0	1	0	0	1	0	0	2	1	0	1	2	0	1	0	2	1
1	0	3	1	2	0	0	2	2	1	0	0	1	0	1	1	2	0	1	0	2	0	0	0	1	0	0	0	0	0	1	0	2	1	0	1	1	1	0	1	3	1	0	0	1	1	0	0	2	1
2	0	0	0	1	0	0	0	0	0	1	0	1	3	0	0	2	1	0	0	2	0	0	0	0	0	0	0	1	0	1	0	0	4	0	1	0	1	0	1	1	0	0	0	0	0	0	1	0	1
1	1	0	2	4	1	0	0	0	0	3	1	0	1	0	1	0	1	0	0	2	0	2	0	2	2	1	0	0	0	0	0	0	1	0	1	0	1	2	1	2	0	0	0	3	1	1	0	1	1
0	0	0	1	0	0	0	0	0	0	0	0	0	0	0	0	0	0	0	0	0	0	0	0	1	0	0	0	1	0	0	0	0	0	0	0	0	0	0	0	0	1	1	0	0	0	0	1	0	1
0	0	0	0	0	0	0	1	1	0	0	0	1	1	0	0	1	3	0	0	0	0	0	0	0	1	0	0	0	0	0	0	0	0	0	0	0	0	1	3	1	0	0	1	2	2	0	2	1	1
0	0	0	1	1	0	0	1	0	0	0	1	1	0	0	0	0	0	0	0	0	1	0	0	0	0	0	0	0	0	0	0	0	0	0	0	1	1	0	0	0	3	0	0	0	0	0	0	1	1
0	0	0	0	0	1	0	0	1	1	0	0	0	0	0	1	1	0	0	0	0	1	0	0	0	0	0	0	0	0	0	0	0	0	0	1	1	0	0	0	0	0	0	0	0	0	0	0	0	0
0	0	0	1	0	0	2	2	1	0	1	1	1	3	0	1	0	0	2	1	1	0	0	0	0	0	0	0	0	0	0	0	0	1	2	1	0	0	0	0	1	1	1	2	0	1	0	1	0	0
0	0	0	1	1	1	0	3	0	1	1	1	0	3	0	4	0	1	0	0	0	1	0	0	0	0	0	0	0	0	0	0	0	0	0	0	0	1	0	1	0	1	0	0	3	0	1	2	0	1
0	0	0	1	1	0	0	1	1	1	0	0	0	1	0	0	1	0	0	0	0	0	0	0	0	0	0	0	0	0	0	0	1	0	1	0	0	0	0	1	1	0	0	1	4	0	0	0	1	0
5	2	3	3	3	3	1	3	3	5	7	6	3	4	3	4	5	1	2	2	1	1	3	3	2	2	4	3	3	2	1	3	2	3	3	2	3	3	3	3	6	2	3	8	7	5	4	2	3	6
0	1	4	1	1	0	2	2	2	0	5	2	4	2	3	2	2	1	3	0	1	1	0	0	0	0	0	2	1	1	0	0	1	0	0	0	0	3	1	1	1	1	1	0	2	1	1	2	4	1
0	0	0	1	0	0	0	0	0	1	0	0	2	0	1	0	0	1	0	0	0	0	0	0	0	0	0	1	0	0	0	0	0	0	0	0	0	0	0	1	1	0	0	1	1	0	0	0	0	1
1	0	0	0	0	0	0	0	0	0	0	0	0	0	0	0	0	0	0	0	0	0	0	0	0	0	0	0	0	0	0	0	0	1	0	0	0	1	0	0	0	0	0	0	1	1	0	0	0	1
0	0	0	1	0	0	0	0	0	0	0	0	0	0	0	0	1	1	0	1	0	0	0	0	0	1	0	0	1	0	0	0	1	1	0	0	0	1	1	0	1	0	0	0	0	0	0	0	0	0
0	0	0	0	0	0	0	0	0	1	0	0	0	0	0	0	0	0	0	0	0	0	0	0	0	0	0	0	0	1	0	0	0	0	0	0	0	0	0	0	0	0	0	0	0	0	0	0	0	0
4	2	2	1	2	2	3	5	3	3	3	1	2	1	3	3	3	2	1	0	1	1	5	2	0	1	4	3	2	2	4	1	3	2	4	2	3	2	1	3	5	4	6	3	2	3	5	6	3	1
0	0	0	0	0	0	0	0	0	0	0	0	0	0	1	0	0	1	2	0	0	0	0	2	0	1	0	3	3	0	0	0	1	0	0	3	1	1	0	1	1	0	0	1	1	0	2	2	1	0
1	0	2	0	2	0	0	1	0	1	0	1	2	1	0	2	1	2	1	1	1	1	1	0	0	4	1	0	0	0	0	0	1	1	0	0	1	2	0	1	2	0	1	1	1	1	1	3	1	0
0	0	0	1	0	1	1	0	0	1	0	2	0	0	1	0	1	1	1	1	0	0	1	1	1	0	1	3	0	0	1	1	0	0	1	0	2	1	1	0	2	1	1	0	0	0	1	0	1	0
5	1	1	2	1	1	0	0	3	1	3	5	4	2	0	0	0	3	6	2	4	3	1	1	3	0	2	2	6	1	3	3	3	3	1	1	2	1	2	1	1	2	4	2	1	3	3	3	2	1
2	2	0	4	5	6	3	5	4	2	2	4	6	6	5	0	6	1	3	2	8	1	4	5	3	5	2	2	7	2	8	2	6	9	5	2	3	2	4	6	5	4	4	2	1	7	6	6	8	7
4	2	4	7	3	6	2	4	4	3	2	5	5	5	3	3	6	2	2	0	3	1	1	2	1	3	1	3	7	6	9	5	8	3	5	2	5	3	4	2	2	2	3	1	3	6	16	3	1	0
0	1	1	2	3	4	3	4	4	0	5	4	1	1	6	2	2	5	1	2	2	0	2	1	2	3	3	1	5	3	0	2	2	3	0	0	1	1	3	1	3	6	3	6	3	4	3	2	1	2
2	0	2	0	2	0	3	1	3	2	1	1	0	0	0	5	0	0	0	0	0	0	1	1	2	0	1	2	2	1	2	3	1	0	1	1	1	1	2	3	1	2	1	0	0	1	4	0	0	1
4	0	0	1	3	4	0	2	2	0	1	5	2	0	2	1	1	2	4	0	3	2	0	0	2	0	2	3	3	0	0	1	2	1	1	1	1	0	2	2	3	1	2	2	3	0	1	0	3	1
0	0	0	0	0	1	0	0	1	0	1	0	0	0	0	2	0	2	0	0	0	1	0	0	0	1	1	0	1	0	1	0	1	0	0	1	0	1	0	0	0	0	0	0	0	1	0	0	0	0
0	1	0	3	0	2	1	0	3	0	1	0	1	1	0	1	0	0	0	0	0	0	0	0	0	0	0	0	1	0	0	2	1	0	0	2	1	2	0	1	0	0	1	1	2	1	0	0	0	3
0	0	0	1	0	1	0	0	0	1	2	1	0	0	2	0	0	0	0	0	1	1	1	0	0	1	0	0	0	0	0	0	2	0	1	0	0	2	0	0	0	0	0	1	0	2	1	1	0	0
1	1	1	1	0	0	0	1	0	0	3	0	0	1	2	6	2	0	0	0	0	2	0	0	1	0	0	0	0	0	0	2	2	1	1	0	0	2	0	0	0	0	0	0	0	2	2	0	1	1
0	3	1	3	0	0	0	1	0	2	0	2	0	0	1	1	0	0	0	1	0	0	0	0	0	1	0	0	0	0	1	2	0	0	0	0	0	0	0	0	1	0	0	0	0	0	0	0	0	0
1	1	1	0	1	0	1	1	1	0	0	0	1	0	0	0	1	0	1	0	1	0	0	2	0	0	0	0	0	1	0	2	3	0	2	0	0	0	0	0	0	0	0	0	0	0	0	0	0	0
0	2	0	1	1	1	1	3	1	2	2	4	0	0	2	3	0	1	0	0	1	0	0	2	0	0	0	1	0	1	2	1	0	1	0	1	0	0	1	1	0	1	1	1	0	1	2	1	2	1
0	0	0	0	0	1	1	2	1	1	2	1	1	0	1	1	3	2	0	0	0	0	0	2	0	0	0	0	0	1	1	0	0	0	0	1	0	0	1	1	0	1	1	0	0	2	0	2	0	1
1	1	1	0	1	1	0	0	0	0	3	0	6	3	3	0	0	0	3	3	0	0	1	0	1	1	1	0	1	0	0	0	3	1	3	3	1	3	3	1	1	1	6	0	3	1	0	6	5	4
1	1	0	0	1	1	0	0	0	0	0	0	1	0	0	0	1	0	2	0	0	0	0	0	1	1	0	1	0	0	0	1	1	1	0	0	2	1	2	1	0	1	1	0	0	3	1	0	0	1
0	1	0	0	0	0	0	0	0	0	1	0	0	0	0	0	0	0	0	0	0	0	0	0	1	0	0	0	1	0	0	0	0	0	0	0	1	0	0	0	0	1	0	0	0	0	1	0	0	0
[truncated: 1,550 more columns]
