# Supplementary material for: Inferotemporal cortex multiplexes behaviorally-relevant target match signals and visual representations in a manner that minimizes their interference
Source: PLoS One. 2018 Jul 19;13(7):e0200528. doi: 10.1371/journal.pone.0200528 (PMC6053150; doi:10.1371/journal.pone.0200528)
Supplement: S1 File — The data include the spike count responses recorded from each monkey, organized into two 2-dimensional matrices as the responses of Nunits (rows) to Mdatapoints (columns) where Mdatapoints = 1600. DataM1.csv includes data from monkey 1, where Nunits = 108, and DataM2.csv includes data from monkey 2, where nUnits = 96. The 1600 Mdatapoints correspond to 4 targets * 4 objects * 5 transformations * 20 repeated trials, and the 1600 columns are organized by keeping targets, then objects, then transforms, then trials adjacent (i.e. columns 1–4 correspond to targets 1–4, object 1, transform 1, trial 1; columns 5–8 correspond to targets 1–4, object 2, transform 1, trial 1, etc.). The Matlab commands to read and reformat these files into matrices organized as Nunits * 4 targets * 4 objects * 5 transformations * 20 repeated trials are (e.g. for Monkey 1): “DataM1 = csvread(‘DataM1.csv’);”, “M1 = reshape(DataM1,size(DataM1,1),4,4,5,20);”. Spikes were counted from 80 to 250 ms following stimulus onset, and were extracted from trials with correct responses. (ZIP) [file pone.0200528.s001.zip › Data/DataM2.csv]

0	0	0	0	0	0	0	0	0	0	0	0	0	0	0	0	0	0	0	0	0	0	1	0	0	0	0	0	0	0	0	0	0	0	0	0	0	0	0	0	0	0	0	0	0	0	0	0	0	0
1	2	0	1	1	1	0	1	1	1	0	0	0	0	0	0	0	1	0	0	0	1	2	0	0	2	0	2	1	0	1	1	0	2	0	0	0	3	1	2	0	2	1	0	1	1	2	1	2	2
0	0	0	0	1	1	0	0	1	0	0	1	1	0	0	0	1	2	0	0	0	0	1	1	0	0	0	0	1	0	0	0	1	1	0	1	0	0	0	0	0	1	1	1	0	1	1	2	0	0
0	0	1	1	0	0	1	1	1	0	1	1	1	1	3	0	0	0	1	1	0	0	5	3	0	1	0	0	0	1	1	1	0	2	1	0	1	1	1	3	1	2	0	1	0	0	0	1	1	1
2	4	0	0	2	0	2	0	4	0	1	1	0	2	0	4	1	1	0	1	1	2	0	2	0	0	0	1	1	3	2	4	1	0	0	0	2	1	2	3	1	0	2	1	5	3	3	7	0	0
0	1	2	2	2	1	0	1	2	0	0	2	1	1	0	0	4	1	0	1	0	1	1	1	1	1	0	2	0	0	1	1	1	1	0	2	2	1	1	3	0	1	6	3	1	3	1	2	0	1
0	0	0	0	0	0	0	0	0	0	0	0	0	0	0	0	0	0	0	0	0	0	0	0	0	0	0	0	0	0	0	0	0	0	0	0	0	0	0	0	0	0	0	0	0	0	0	0	0	0
0	1	0	0	0	1	0	0	0	0	1	1	0	1	1	1	0	0	0	0	0	1	0	1	0	3	0	0	0	1	1	0	0	0	0	0	0	1	0	0	0	0	2	1	0	0	0	0	0	1
0	0	0	0	0	0	0	0	0	0	0	0	0	0	0	0	0	0	0	0	0	0	0	0	0	0	0	0	0	0	0	1	0	0	0	0	0	0	0	0	0	0	0	0	0	0	0	0	0	0
0	2	1	0	0	0	4	4	3	2	2	2	0	1	1	1	2	1	0	1	0	0	2	4	0	0	2	0	1	0	2	3	0	0	0	1	3	1	1	2	2	1	1	3	1	5	0	2	4	2
0	0	2	0	0	1	2	2	0	1	6	3	0	0	3	0	1	0	0	1	1	3	1	0	0	1	6	1	0	0	5	2	0	1	0	1	0	1	3	0	0	2	6	2	0	2	5	0	0	0
0	0	0	0	1	1	0	0	0	0	0	0	0	0	0	0	0	0	1	0	0	1	0	0	0	0	0	1	0	0	0	0	0	0	0	0	0	0	0	0	0	1	0	0	0	0	0	0	0	0
0	0	0	0	0	1	0	0	0	0	0	0	0	0	0	1	0	0	0	0	0	2	1	0	1	0	0	1	1	0	0	0	0	1	0	0	1	2	0	0	1	0	0	0	0	1	0	0	1	0
0	0	0	0	0	0	2	1	1	0	2	1	0	1	2	0	1	0	0	0	0	3	2	1	1	1	2	0	0	0	1	0	1	0	1	1	0	1	0	0	0	0	0	0	0	1	0	0	1	0
0	0	0	0	0	0	0	1	0	0	0	0	0	0	0	0	0	0	0	0	0	0	0	0	0	0	0	0	0	0	0	2	0	2	0	0	0	1	0	2	1	1	0	1	0	0	0	2	0	0
0	0	0	0	0	1	0	0	0	0	0	0	0	0	0	0	0	0	0	0	0	0	0	0	0	0	0	0	0	0	0	0	0	0	0	0	0	0	0	0	0	0	0	0	0	0	0	0	0	0
0	0	0	0	0	1	0	1	0	0	0	0	0	0	0	0	0	0	0	0	0	0	0	0	0	0	0	0	0	0	0	0	0	0	0	0	0	0	0	0	0	0	1	1	0	0	0	1	0	1
0	1	0	0	0	0	1	0	0	0	0	0	0	0	1	0	0	0	0	0	1	0	0	0	0	0	0	0	0	0	0	1	0	1	1	2	0	0	0	0	0	0	1	1	0	0	0	1	0	0
0	0	0	0	0	0	0	8	0	1	1	0	1	1	0	0	0	0	1	0	0	1	0	0	0	0	0	0	1	0	2	0	1	0	0	0	2	2	0	2	0	0	0	0	0	0	6	0	0	0
0	0	0	0	0	0	0	1	1	2	2	2	0	0	0	0	0	0	1	0	1	0	2	2	3	6	4	2	0	0	0	2	1	0	1	1	0	1	0	1	1	2	3	5	1	0	2	2	0	1
1	0	1	0	0	1	0	0	0	0	1	3	1	1	0	1	1	0	0	0	1	0	1	0	0	1	3	0	0	0	1	0	0	0	1	1	2	1	0	0	0	2	0	0	0	1	0	2	1	1
2	3	2	4	1	0	3	1	2	0	7	2	1	2	2	1	2	4	1	3	0	1	2	4	0	0	6	2	3	4	4	4	1	3	0	0	2	7	0	0	4	4	2	1	3	4	1	5	3	1
2	0	3	0	1	0	0	1	1	0	0	0	0	0	0	0	0	0	3	0	0	0	1	0	0	0	0	0	0	1	0	0	0	0	0	0	0	0	0	0	0	0	0	0	0	0	0	0	0	0
0	1	1	0	0	0	0	0	0	0	0	0	0	0	0	0	0	0	0	0	0	0	0	0	0	2	0	1	0	0	0	0	0	0	0	1	0	1	0	0	1	0	0	2	0	0	0	1	0	2
0	0	0	0	1	0	0	0	0	0	0	0	0	0	0	0	0	0	0	0	0	0	0	0	0	0	0	0	0	0	0	0	0	0	0	0	0	0	0	0	0	0	0	0	0	0	0	0	0	0
2	0	0	2	0	0	0	0	0	0	0	0	2	0	0	0	0	0	0	0	0	0	0	0	0	0	1	0	0	0	0	0	0	0	0	0	0	0	0	1	0	0	0	0	0	1	0	0	1	0
0	0	0	0	0	0	1	0	0	0	0	0	0	0	0	0	0	1	0	0	0	3	2	6	0	3	10	0	0	0	2	0	0	0	0	0	1	0	0	0	0	0	0	0	0	1	2	0	0	0
0	0	4	5	1	2	4	0	0	2	2	0	1	1	1	1	3	6	5	1	0	1	4	2	3	3	2	3	1	3	0	2	12	5	3	4	1	5	2	1	2	2	10	0	0	3	5	3	5	3
0	0	1	0	0	0	0	0	0	0	0	0	0	0	0	0	1	0	0	0	0	0	0	1	0	0	0	1	1	0	0	0	0	0	0	0	0	0	1	0	0	0	0	0	2	0	0	1	0	0
0	0	0	0	0	0	0	0	0	0	0	0	0	0	0	0	0	0	0	0	0	0	0	0	0	0	0	0	0	0	0	0	0	0	0	0	0	0	0	0	0	0	0	0	0	0	0	0	0	0
0	0	0	0	0	0	0	0	0	0	0	0	0	0	0	0	0	0	0	0	0	0	0	0	2	0	0	0	0	0	0	0	0	0	0	0	0	0	0	0	0	0	0	0	1	0	0	0	0	0
1	1	1	0	1	0	0	1	0	0	1	0	0	1	0	0	0	0	0	0	0	1	0	0	0	0	0	0	1	0	0	2	0	0	1	2	1	0	0	1	0	0	0	0	0	0	1	0	0	0
0	0	0	0	0	0	0	0	0	0	0	0	0	0	0	0	0	0	0	0	0	0	0	0	0	0	0	0	0	1	0	0	0	0	0	0	0	0	0	0	0	0	0	0	0	0	0	0	0	0
1	2	1	1	0	0	1	1	0	1	0	1	1	0	1	1	0	0	0	0	0	0	1	0	0	1	0	0	0	1	0	0	0	0	0	1	1	1	1	1	0	0	0	0	0	0	1	0	1	1
0	0	0	0	0	1	0	0	0	0	1	0	0	0	0	0	0	0	0	0	1	1	0	0	0	0	0	2	0	1	1	0	0	0	1	0	0	0	0	0	0	0	1	0	0	0	1	0	1	1
1	1	2	0	0	1	3	2	0	2	3	0	0	1	1	0	2	1	0	0	1	2	0	2	1	1	0	1	0	1	0	1	0	0	1	2	1	2	1	0	0	0	0	1	0	0	2	0	1	2
2	1	0	2	4	2	1	0	0	1	1	1	4	3	1	2	1	1	2	1	0	1	0	2	0	1	0	3	1	4	1	0	2	1	3	2	1	0	0	1	1	0	0	1	0	0	3	0	2	1
1	0	0	0	3	1	0	1	1	2	0	1	2	2	0	0	1	2	1	0	1	1	0	1	1	0	1	1	3	0	1	0	1	2	2	2	1	1	1	2	0	1	0	2	3	2	1	2	4	2
0	0	0	0	2	0	1	0	0	1	1	0	1	5	2	0	0	0	2	1	0	0	0	1	1	0	0	1	1	0	0	1	1	1	0	1	0	0	0	0	0	3	1	0	0	1	1	0	2	1
1	1	0	0	2	1	0	0	3	0	0	0	1	1	0	2	0	1	0	0	2	0	0	1	1	3	0	0	0	0	2	1	0	1	0	1	0	0	2	2	1	0	0	0	0	0	0	0	0	0
0	0	0	0	0	0	0	0	1	0	0	0	1	0	1	1	0	0	0	0	0	0	0	0	0	0	0	0	0	0	0	0	0	0	0	0	1	0	0	1	0	1	0	0	0	0	0	0	0	0
1	0	0	3	1	2	1	3	1	1	0	2	1	0	0	2	1	3	0	5	2	3	0	2	3	1	2	0	4	2	0	4	4	2	0	0	3	2	1	5	4	2	2	3	4	4	5	1	0	0
1	0	2	0	0	0	0	0	2	1	0	1	0	0	0	2	0	0	0	3	0	1	1	0	1	1	1	2	1	2	0	0	0	0	0	1	0	0	0	0	1	1	3	4	0	0	0	0	0	1
0	0	0	0	0	0	0	1	0	0	0	0	0	0	0	0	0	0	0	0	0	0	0	1	0	0	0	0	0	0	0	0	0	0	0	0	0	0	0	0	0	0	0	1	0	0	0	1	0	0
0	0	0	0	1	1	0	0	0	0	2	0	1	2	0	0	0	0	0	0	0	0	0	0	0	0	0	0	1	1	1	0	0	1	0	0	0	1	0	0	0	0	0	0	2	2	0	0	0	0
1	1	0	0	0	1	1	1	1	1	1	0	0	1	1	0	1	0	1	0	0	1	0	0	0	0	1	0	1	0	1	0	1	0	0	0	0	0	1	1	0	0	1	1	0	0	0	0	0	2
0	0	1	0	2	3	1	0	0	0	0	0	0	1	0	0	0	0	0	0	0	1	0	0	0	0	1	2	1	0	0	1	0	0	0	0	2	1	0	1	0	0	0	0	1	0	3	1	1	1
2	1	0	2	0	3	1	1	0	2	0	1	1	1	1	1	0	0	0	0	0	0	2	0	0	0	2	0	0	0	1	2	3	1	0	0	2	0	0	0	0	0	0	2	0	0	0	1	3	0
2	0	2	1	1	0	1	0	0	0	2	1	0	3	0	1	0	0	1	0	0	1	0	0	2	1	2	0	0	0	1	2	4	0	0	1	0	0	1	1	0	0	2	1	5	0	0	0	1	1
0	0	0	0	0	0	0	0	1	0	0	0	0	0	0	0	0	0	1	0	0	0	0	0	0	0	1	0	1	0	0	0	0	0	0	0	0	0	0	0	0	0	0	0	0	0	0	0	0	0
1	1	1	0	0	1	0	0	2	0	0	1	0	0	0	0	2	0	1	0	0	2	1	0	0	0	0	0	0	0	0	0	1	0	0	0	1	0	0	0	0	0	0	0	2	1	0	0	0	0
0	0	1	0	2	0	0	1	0	0	0	1	1	0	2	0	1	0	0	2	0	0	0	0	0	1	0	0	0	0	0	1	1	1	0	1	0	0	0	0	1	0	0	0	1	1	0	0	1	0
2	1	2	2	2	2	0	1	1	1	1	2	1	2	2	2	1	0	2	3	0	2	0	1	0	2	0	1	1	1	1	2	3	1	2	3	0	1	1	0	1	0	0	1	2	2	0	1	2	2
1	0	2	1	1	2	0	1	1	1	1	2	1	2	2	2	2	0	0	3	0	2	0	1	0	2	0	1	1	1	1	2	2	1	2	2	0	0	1	0	1	0	0	0	2	2	0	1	2	2
0	0	0	0	1	0	0	0	0	1	0	0	1	2	1	1	1	2	0	0	0	0	0	0	0	0	1	0	1	0	0	0	0	0	0	1	0	0	0	1	1	0	0	0	1	1	1	0	4	1
0	0	0	0	1	0	1	2	2	0	0	1	0	0	0	1	0	0	0	0	0	1	0	0	0	1	2	1	0	0	1	0	0	0	1	0	0	1	1	0	0	0	0	1	1	0	0	1	0	0
1	0	0	0	3	7	0	3	4	2	6	2	2	1	4	1	1	1	1	0	3	4	2	1	2	3	5	4	1	4	2	0	4	0	1	0	4	10	4	1	1	0	2	3	2	8	0	3	2	2
3	2	0	1	1	1	1	2	0	3	0	0	1	0	3	3	1	0	1	0	0	1	1	1	1	1	1	1	0	2	0	0	0	1	0	2	2	2	0	1	1	2	1	2	0	3	1	1	0	1
2	1	1	0	0	0	0	0	0	0	0	1	0	0	0	1	0	0	0	1	0	0	1	0	1	1	0	1	0	0	0	0	1	0	0	0	1	0	1	0	0	0	0	1	0	0	0	2	0	0
0	0	0	0	0	0	0	0	0	0	0	0	0	0	0	0	0	0	0	0	0	0	0	0	0	0	0	0	0	0	0	0	0	0	0	0	0	0	0	0	0	0	0	0	0	0	0	0	0	0
0	0	1	0	0	1	0	1	0	0	0	0	0	1	2	0	1	2	0	0	0	0	0	0	0	1	0	0	1	0	1	2	2	2	0	0	1	0	0	1	1	3	1	0	0	0	0	0	0	0
0	0	0	0	1	0	0	0	1	0	0	0	0	0	0	0	0	0	0	0	0	0	0	0	0	0	0	0	0	0	0	0	0	0	0	0	0	0	0	0	0	0	0	0	0	0	0	0	0	0
0	1	1	0	0	1	0	0	0	1	0	0	0	2	0	0	1	0	0	1	1	0	0	0	0	0	2	0	1	2	0	0	0	0	0	0	0	0	0	0	0	0	1	0	0	1	0	1	0	0
1	0	1	1	2	3	0	1	2	1	2	1	0	2	1	3	0	0	0	0	0	1	0	0	1	1	1	0	0	1	0	1	1	0	0	0	2	1	0	0	1	1	2	0	1	2	1	0	0	1
0	0	0	0	0	0	0	0	0	0	0	1	0	0	0	0	0	0	0	0	0	0	0	0	0	0	0	0	0	0	0	0	0	0	0	0	0	0	0	0	0	0	0	0	0	0	0	0	0	0
3	1	1	4	2	6	4	7	5	0	2	2	0	2	1	2	1	1	4	5	5	7	6	1	2	1	2	1	4	9	5	1	0	2	2	3	5	5	5	4	2	3	5	0	1	6	3	2	3	0
1	0	0	0	0	1	0	0	0	0	0	2	1	0	0	0	0	0	0	0	0	1	0	0	1	0	0	1	0	0	0	0	0	0	0	0	1	0	0	0	0	0	0	0	0	0	0	0	1	0
4	3	3	2	0	2	1	1	1	0	0	1	1	2	2	2	3	2	1	1	0	1	0	0	2	0	2	3	1	2	2	1	3	2	2	3	0	1	0	1	0	2	1	1	1	1	1	0	3	0
4	4	3	2	0	2	1	1	1	0	0	1	1	2	2	2	3	2	1	1	0	1	0	0	2	0	2	3	1	2	2	1	3	2	2	3	0	1	0	1	0	2	1	1	1	1	1	0	3	0
0	0	0	0	0	0	0	0	0	0	0	0	0	0	0	0	0	0	0	0	0	0	0	0	0	0	0	0	0	0	0	0	0	0	0	0	0	0	0	0	0	0	0	0	0	0	0	0	1	2
0	0	0	0	1	1	0	0	0	3	0	1	0	1	0	1	1	2	0	0	0	2	2	1	2	1	0	4	0	0	0	1	0	0	0	0	1	1	0	3	2	0	1	1	2	2	2	1	0	2
0	0	0	0	1	0	0	1	0	1	0	1	0	0	0	0	0	0	0	0	0	3	0	0	0	0	0	1	0	0	0	1	0	0	0	0	1	0	0	0	1	0	0	1	0	0	0	1	1	4
1	1	0	0	3	1	1	1	1	4	3	3	0	1	1	3	0	1	2	1	1	2	1	3	0	1	3	1	1	1	0	2	0	2	0	2	1	1	1	2	4	1	1	2	1	0	1	1	1	3
0	0	0	0	2	1	1	1	0	2	1	0	0	2	0	0	0	0	0	0	0	3	0	2	1	3	1	1	0	0	1	0	0	0	1	0	0	1	1	1	0	2	0	1	1	2	0	1	0	2
3	1	2	0	5	4	1	1	1	1	6	1	5	0	1	1	4	4	7	1	1	3	2	1	0	2	2	3	6	1	1	7	5	2	2	1	7	4	6	1	0	4	3	1	8	0	5	4	7	2
0	1	2	2	0	0	0	0	2	1	1	1	0	2	0	0	2	0	0	0	0	0	1	2	1	1	2	1	1	1	0	1	1	0	1	0	1	1	1	2	2	2	0	1	5	3	0	2	0	1
1	0	0	3	0	0	0	0	4	1	3	3	3	0	0	0	0	1	0	1	0	1	1	0	1	3	0	0	0	1	0	1	0	0	0	1	2	1	1	0	3	0	2	1	0	2	0	2	0	2
0	0	1	0	0	9	0	0	0	0	0	2	0	0	0	0	0	0	0	0	0	0	0	0	0	0	0	0	0	0	0	0	0	0	2	0	0	0	0	0	0	0	0	0	0	0	1	0	0	0
1	2	0	0	2	3	3	0	5	0	3	3	0	3	1	0	1	1	2	0	0	1	3	0	0	3	2	0	1	1	1	1	1	3	2	0	1	2	2	0	0	1	2	0	1	0	4	1	0	2
0	0	0	1	1	1	0	1	1	1	1	0	0	1	7	0	2	1	0	0	1	0	0	0	0	1	0	0	0	0	1	4	1	3	2	0	1	2	1	2	1	0	1	0	1	0	1	0	1	2
0	0	0	0	0	1	0	1	1	0	0	1	0	2	1	0	0	0	0	0	0	3	0	0	0	0	0	0	0	0	0	1	1	0	0	0	2	3	0	0	0	0	0	1	0	0	0	0	0	0
0	1	0	0	1	1	1	1	2	1	0	3	1	3	1	1	0	0	2	0	3	3	3	0	0	2	1	1	1	2	0	2	0	0	1	1	1	1	1	3	0	1	2	0	0	2	0	0	1	2
0	0	0	1	1	0	1	2	0	2	0	3	0	1	0	0	0	0	0	0	0	1	2	0	1	0	2	0	0	1	0	0	0	1	2	0	2	3	0	2	0	0	1	1	0	1	0	0	0	0
0	0	0	0	0	1	0	2	1	0	1	1	0	0	0	1	1	0	1	0	1	0	0	1	0	0	1	0	0	0	0	0	0	0	2	0	0	1	0	1	0	1	1	1	2	0	2	0	0	0
0	2	0	0	2	2	0	1	0	3	0	1	0	0	2	0	0	0	0	0	0	3	0	0	0	2	0	0	0	2	0	1	0	0	0	0	1	4	1	0	1	1	4	0	1	2	1	0	0	0
1	0	1	0	2	1	2	2	0	3	3	1	0	0	2	0	0	1	2	0	1	2	1	0	2	1	3	2	1	1	0	0	0	0	2	0	2	3	3	3	0	0	1	2	1	3	1	0	1	0
1	1	2	0	2	2	1	0	1	3	1	2	0	1	0	1	0	5	0	0	0	1	0	0	0	0	2	2	0	0	1	1	0	0	0	0	4	3	4	3	2	1	2	1	1	3	1	0	1	0
0	0	0	0	0	0	0	3	0	2	0	2	0	2	0	0	0	0	0	0	0	1	0	0	1	1	1	0	0	1	0	0	0	1	1	1	1	2	0	3	2	1	0	1	1	1	0	2	0	1
0	0	0	0	1	2	0	3	2	3	2	2	0	0	1	1	3	4	0	0	0	0	0	0	0	0	2	2	1	1	0	1	0	1	1	1	0	2	3	3	0	0	0	4	1	1	0	0	0	0
0	0	0	0	0	0	0	0	0	0	0	3	0	0	0	0	0	0	0	0	0	0	0	0	0	0	0	0	0	0	0	0	0	0	0	1	0	0	0	2	0	0	0	0	0	3	0	0	0	0
0	0	0	0	0	1	0	2	0	1	0	4	0	2	2	1	0	0	1	0	0	1	0	0	1	1	0	0	0	0	0	3	0	1	2	0	0	0	0	1	0	0	0	0	0	0	1	0	0	0
0	1	0	1	1	0	2	1	0	2	0	1	0	0	1	2	0	1	0	2	1	6	1	0	1	1	1	0	0	3	0	2	1	1	4	1	1	2	1	2	0	4	2	1	0	2	2	0	1	1
0	1	0	0	0	0	0	0	1	1	1	7	2	1	1	3	1	3	2	0	0	5	1	0	1	0	3	2	0	1	0	0	0	0	1	1	1	2	1	3	0	0	1	3	1	3	0	0	1	0
0	0	0	0	0	0	0	0	0	0	0	3	0	0	0	0	0	0	0	0	0	0	0	0	0	0	0	0	0	0	0	0	0	0	0	0	0	0	0	0	0	0	0	0	0	0	0	0	0	0
0	2	0	0	1	0	0	0	0	1	0	3	0	0	0	0	0	0	0	0	0	0	0	0	0	0	0	0	0	0	0	0	0	0	0	0	0	1	0	0	0	3	0	1	0	3	0	0	0	0
0	0	0	0	0	0	0	0	0	0	0	0	0	0	0	0	0	0	0	0	0	0	0	0	0	0	0	0	0	0	0	0	0	0	0	0	0	0	0	0	0	0	0	0	0	0	0	0	0	0
[truncated: 1,550 more columns]
